# Supplementary material for: Effectiveness of removals of the invasive lionfish: how many dives are needed to deplete a reef?
Source: PeerJ. 2017 Feb 23;5:e3043. doi: 10.7717/peerj.3043 (PMC5326545; doi:10.7717/peerj.3043)
Supplement: Data S1 [file peerj-05-3043-s005.csv]

id	site	area	dive	time	n
D1_1	D1	1184	1	0.95	20
D1_2	D1	1184	2	1.15	9
D1_3	D1	1184	3	1.25	3
D1_4	D1	1184	4	0.916666667	3
D1_5	D1	1184	5	0.833333333	0
D2_1	D2	1800	1	0.933333333	14
D2_2	D2	1800	2	0.633333333	10
D2_3	D2	1800	3	0.983333333	1
D2_4	D2	1800	4	1.366666667	12
D2_5	D2	1800	5	1.05	5
D2_6	D2	1800	6	1.333333333	1
D2_7	D2	1800	7	0.733333333	0
D3_1	D3	1470	1	1.033333333	11
D3_2	D3	1470	2	1.033333333	2
D3_3	D3	1470	3	1.066666667	3
D3_4	D3	1470	4	1.133333333	1
D4_1	D4	1800	1	1.583333333	19
D4_2	D4	1800	2	0.516666667	1
D4_3	D4	1800	3	0.983333333	2
D4_4	D4	1800	4	0.9	5
D4_5	D4	1800	5	1.25	0
D5_1	D5	1326	1	0.45	3
D5_2	D5	1326	2	0.833333333	2
D5_3	D5	1326	3	0.6	1
D5_4	D5	1326	4	1.133333333	0
D5_5	D5	1326	5	0.416666667	1
D6_1	D6	7138	1	0.85	17
D6_10	D6	7138	10	1.116666667	8
D6_2	D6	7138	2	1.616666667	25
D6_3	D6	7138	3	1.2	10
D6_4	D6	7138	4	1.6	8
D6_5	D6	7138	5	1.516666667	7
D6_6	D6	7138	6	0.5	3
D6_7	D6	7138	7	1	7
D6_8	D6	7138	8	1.483333333	1
D6_9	D6	7138	9	0.95	8
D7_1	D7	1800	1	1.25	12
D7_2	D7	1800	2	1.233333333	9
D7_3	D7	1800	3	1.25	6
D7_4	D7	1800	4	0.8	3
D7_5	D7	1800	5	1.033333333	1
D7_6	D7	1800	6	0.283333333	1
D8_1	D8	1800	1	0.383333333	6
D8_2	D8	1800	2	1.183333333	15
D8_3	D8	1800	3	0.966666667	9
D8_4	D8	1800	4	1.166666667	1
D8_5	D8	1800	5	0.983333333	1
D8_6	D8	1800	6	0.983333333	0
D9_1	D9	1650	1	0.4	18
D9_2	D9	1650	2	0.616666667	7
D9_3	D9	1650	3	0.683333333	7
D9_4	D9	1650	4	0.616666667	7
D9_5	D9	1650	5	0.7	2
D9_6	D9	1650	6	0.383333333	1
D0_1	D0	1650	1	1.533333333	12
D0_2	D0	1650	2	1.633333333	5
D0_3	D0	1650	3	1.683333333	4
D0_4	D0	1650	4	1.283333333	1
D0_5	D0	1650	5	1.25	0
D0_6	D0	1650	6	1.266666667	1
