# Supplementary material for: Effectiveness of removals of the invasive lionfish: how many dives are needed to deplete a reef?
Source: PeerJ. 2017 Feb 23;5:e3043. doi: 10.7717/peerj.3043 (PMC5326545; doi:10.7717/peerj.3043)
Supplement: Supplemental Information 1 — R script used to predict depletion times based on initial population size. [file peerj-05-3043-s006.r]

#### Libraries ####
rm(list=ls())
library(ggplot2)
library(FSA)
library(nlme)
library(MuMIn)
library(lmtest) 
library(RColorBrewer)
library(cowplot)
library(visreg)
library(plyr)
library(mgcv)

#### Functions ####
specify_decimal <- function(x, k) format(round(x, k), nsmall=k)


predictNLME <- function(
  nls.object,
  nlme.object,
  newdata,
  interval = c("none", "confidence", "prediction"),
  level = 0.95,
  reverse=F,
  ...
)
{
  #Modified by JDS from:
  #https://www.r-bloggers.com/predictnls-part-2-taylor-approximation-confidence-intervals-for-nls-models/
  require(MASS, quietly = TRUE)
  require(propagate, quietly = TRUE)
  
  tr <- function(mat) sum(diag(mat), na.rm = TRUE)
  
  interval <- match.arg(interval)
  
  ## get right-hand side of formula
  RHS <- as.list(nls.object$call$formula)[[3]]
  
  if(reverse){
    temp<-cumulative.time~log(1-perc/100)/-a
    RHS<-as.list(temp)[[3]]
  }
  
  EXPR <- as.expression(RHS)
  
  ## all variables in model
  VARS <- all.vars(EXPR)
  
  ## coefficients
  COEF <- apply(coef(nlme.object),2,mean)
  
  ## extract predictor variable   
  predNAME <- setdiff(VARS, names(COEF)) 
  
  ## take fitted values, if 'newdata' is missing
  if (missing(newdata)) {
    newdata <- eval(nlme.object$data)[predNAME]
    colnames(newdata) <- predNAME
  }
  
  ## check that 'newdata' has same name as predVAR
  if (names(newdata)[1] != predNAME) stop("newdata should have name '", predNAME, "'!")
  
  ## get parameter coefficients
  COEF <- apply(coef(nlme.object),2,mean)
  
  ## get variance-covariance matrix
  VCOV <- vcov(nlme.object)
  
  ## augment variance-covariance matrix for 'mvrnorm'
  ## by adding a column/row for 'error in x'
  NCOL <- ncol(VCOV)
  ADD1 <- c(rep(0, NCOL))
  ADD1 <- matrix(ADD1, ncol = 1)
  colnames(ADD1) <- predNAME
  VCOV <- cbind(VCOV, ADD1)
  ADD2 <- c(rep(0, NCOL + 1))
  ADD2 <- matrix(ADD2, nrow = 1)
  rownames(ADD2) <- predNAME
  VCOV <- rbind(VCOV, ADD2)
  
  NR <- nrow(newdata)
  respVEC <- numeric(NR)
  seVEC <- numeric(NR)
  varPLACE <- ncol(VCOV)  
  
  outMAT <- NULL
  
  ## define counter function
  counter <- function (i)
  {
    if (i%%10 == 0)
      cat(i)
    else cat(".")
    if (i%%50 == 0)
      cat("\n")
    flush.console()
  }
  
  ## calculate residual variance
  r <- residuals(nlme.object)
  w <- weights(nlme.object)
  rss <- sum(if (is.null(w)) r^2 else r^2 * w)
  df <- df.residual(nls.object)  
  res.var <- rss/df
  
  ## iterate over all entries in 'newdata' as in usual 'predict.' functions
  for (i in 1:NR) {
    counter(i)
    
    ## get predictor values and optional errors
    predVAL <- newdata[i, 1]
    if (ncol(newdata) == 2) predERROR <- newdata[i, 2] else predERROR <- 0
    names(predVAL) <- predNAME 
    names(predERROR) <- predNAME 
    
    ## create mean vector
    meanVAL <- c(COEF, predVAL)
    
    ## create augmented variance-covariance matrix 
    ## by putting error^2 in lower-right position of VCOV
    newVCOV <- VCOV
    newVCOV[varPLACE, varPLACE] <- predERROR^2
    SIGMA <- newVCOV
    
    ## first-order mean: eval(EXPR), first-order variance: G.S.t(G)  
    MEAN1 <- try(eval(EXPR, envir = as.list(meanVAL)), silent = TRUE)
    if (inherits(MEAN1, "try-error")) stop("There was an error in evaluating the first-order mean!")
    GRAD <- try(numGrad(EXPR, as.list(meanVAL)), silent = TRUE)
    if (inherits(GRAD, "try-error")) stop("There was an error in creating the numeric gradient!")
    VAR1 <- GRAD %*% SIGMA %*% matrix(GRAD)   
    
    ## second-order mean: firstMEAN + 0.5 * tr(H.S), 
    ## second-order variance: firstVAR + 0.5 * tr(H.S.H.S)
    HESS <- try(numHess(EXPR, as.list(meanVAL)), silent = TRUE)  
    if (inherits(HESS, "try-error")) stop("There was an error in creating the numeric Hessian!")    
    
    valMEAN2 <- 0.5 * tr(HESS %*% SIGMA)
    valVAR2 <- 0.5 * tr(HESS %*% SIGMA %*% HESS %*% SIGMA)
    
    MEAN2 <- MEAN1 + valMEAN2
    VAR2 <- VAR1 + valVAR2
    
    ## confidence or prediction interval
    if (interval != "none") {
      tfrac <- abs(qt((1 - level)/2, df)) 
      INTERVAL <-  tfrac * switch(interval, confidence = sqrt(VAR2), 
                                  prediction = sqrt(VAR2 + res.var))
      LOWER <- MEAN2 - INTERVAL
      UPPER <- MEAN2 + INTERVAL
      names(LOWER) <- paste((1 - level)/2 * 100, "%", sep = "")
      names(UPPER) <- paste((1 - (1- level)/2) * 100, "%", sep = "")
    } else {
      LOWER <- NULL
      UPPER <- NULL
    }
    
    RES <- c(mu.1 = MEAN1, mu.2 = MEAN2, sd.1 = sqrt(VAR1), sd.2 = sqrt(VAR2), LOWER, UPPER)
    outMAT <- rbind(outMAT, RES)    
  }
  
  cat("\n")
  rownames(outMAT) <- NULL
  return(outMAT) 
}


qqnorm.gg<-function(sample, robust=T) {
  #Code by Dr. Blair Sterba-Boatwright - modified by Jason Selwyn
  n<-length(sample); sample <- sort(sample)
  y.mx<-matrix(0,5000,n)
  #  robust--use median and mad; !robust--use mean and sd
  if (robust) {x.center<-median(sample)} else {x.center<-mean(sample)}
  if (robust) {s.center<-mad(sample)} else {s.center<-sd(sample)}
  for (i in 1:5000) {y.mx[i,]<-sort(rnorm(n,x.center,s.center))}
  lo.bds<-apply(y.mx,2,lo.bd<-function(x) {quantile(x,0.025)})
  hi.bds<-apply(y.mx,2,hi.bd<-function(x) {quantile(x,0.975)})
  lo.lo.bds<-apply(y.mx,2,lo.lo.bd<-function(x) {quantile(x,0.005)})
  hi.hi.bds<-apply(y.mx,2,hi.hi.bd<-function(x) {quantile(x,0.995)})
  meds<-apply(y.mx,2,median)
  theoretical <-qnorm(ppoints(n))
  for.plots <- data.frame(theoretical, sample, meds, lo.bds, hi.bds, lo.lo.bds, hi.hi.bds)
  for.plots
}


find.x.at.y<-function(y,model){
  coeficients<-apply(coef(model),2,mean)
  unname(log(1-y/100)/(-1*coeficients[1]))
}

find.y.at.x<-function(x,model){
  coeficients<-apply(coef(model),2,mean)
  unname(100*(1-exp(-1*coeficients[1]*x)))
}


#### Data ####
deplete<-read.csv('Supplement/Supplemental Data S5.csv')

#remove sites
# D6, too many dives
# D5 only 7 fish caught
# D9 depletion was not progressive 3 middle datapoints are the same value 
deplete<-subset(deplete, site != "D5" & site != "D6" & site != "D9")
#replace site numbers so it goes from D1-D7 without holes
levels(deplete$site)[levels(deplete$site) == "D7"]<-"D5"
levels(deplete$site)[levels(deplete$site) == "D8"]<-"D6"
levels(deplete$site)[levels(deplete$site) == "D0"]<-"D7"
#refactor
deplete$site<-as.factor(as.character(deplete$site))

aggregate(deplete$n, by=list(Category=deplete$site), FUN=sum)
aggregate(deplete$time, by=list(Category=deplete$site), FUN=sum)
aggregate(deplete$time, by=list(Category=deplete$site), FUN=mean)
aggregate(deplete$time, by=list(Category=deplete$site), FUN=sd)


deplete$n<-deplete$n/deplete$area*1000
deplete$time<-deplete$time/deplete$area*1000

#create dataframe to store results
deplete$cumulative.catch<-deplete$cpue<-deplete$cumulative.time<-deplete$perc<-deplete$resid<-deplete$fitted<-numeric(nrow(deplete))

deplete$hi.hi.bds<-deplete$lo.lo.bds<-deplete$hi.bds<-deplete$lo.bds<-deplete$meds<-deplete$sample<-deplete$theoretical<-numeric(nrow(deplete))

deplete$eq<-deplete$SW.p<-deplete$BP.p<-character(nrow(deplete))
deplete$N<-deplete$LCI_N<-deplete$UCI_N<-deplete$q<-deplete$LCI_q<-deplete$UCI_q<-deplete$r2<-deplete$p<-deplete$N.se<-deplete$q.se<-numeric(nrow(deplete))
#### Loop through sites and make Leslie Depletion model for each site ####
for (i in 1:nlevels(deplete$site))
{
  #depletion function
  Leslie_Model<-with(deplete[deplete$site==levels(deplete$site)[i],], depletion(n,time, Ricker.mod = FALSE))

  #extract n and other relevent data
  deplete[deplete$site==levels(deplete$site)[i],'cumulative.catch']<-Leslie_Model$K
  deplete[deplete$site==levels(deplete$site)[i],'cpue']<-Leslie_Model$cpe
  deplete[deplete$site==levels(deplete$site)[i],'eq'][1]<-paste('N0 = ',round(coef(Leslie_Model)[1], 0),'\n','q = ',round(coef(Leslie_Model)[2], 2),sep='')
  
  deplete[deplete$site==levels(deplete$site)[i],'N']<-Leslie_Model$est[1,1]
  deplete[deplete$site==levels(deplete$site)[i],'LCI_N']<-confint(Leslie_Model)[1,1]
  deplete[deplete$site==levels(deplete$site)[i],'UCI_N']<-confint(Leslie_Model)[1,2]
  deplete[deplete$site==levels(deplete$site)[i],'N_sd']<-Leslie_Model$est[1,2]
  
  deplete[deplete$site==levels(deplete$site)[i],'q']<-Leslie_Model$est[2,1]
  deplete[deplete$site==levels(deplete$site)[i],'LCI_q']<-confint(Leslie_Model)[2,1]
  deplete[deplete$site==levels(deplete$site)[i],'UCI_q']<-confint(Leslie_Model)[2,2]
  deplete[deplete$site==levels(deplete$site)[i],'q.sd']<-Leslie_Model$est[2,2]
  #Estimate percent of lionfish caught
  deplete$perc[deplete$site==levels(deplete$site)[i]]<-cumsum(deplete$n[deplete$site==levels(deplete$site)[i]])/round(coef(Leslie_Model)[1], 0)*100
  
  deplete$cumulative.time[deplete$site==levels(deplete$site)[i]]<-cumsum(deplete$time[deplete$site==levels(deplete$site)[i]])
  
  #Make regression to check assumptions
  temp.regression<-lm(cpue~cumulative.catch,deplete[deplete$site==levels(deplete$site)[i],])
  deplete[deplete$site==levels(deplete$site)[i],'r2']<-summary(temp.regression)$adj.r.squared
  deplete[deplete$site==levels(deplete$site)[i],'p']<-summary(temp.regression)$coefficients[2,4]
  
  #Extract data to check normality
  deplete[deplete$site==levels(deplete$site)[i],13:19]<-qqnorm.gg(deplete[deplete$site==levels(deplete$site)[i],'cpue'])
  
  SW.p<-shapiro.test(deplete[deplete$site==levels(deplete$site)[i],'cpue'])$p.value
  
  deplete[deplete$site==levels(deplete$site)[i],'SW.p'][1]<-paste('Shapiro-Wilk test\np =',specify_decimal(SW.p,3))
  
  #Extract data to check homoscedasticity
  BP.p <- bptest(temp.regression)$p.value

  deplete$resid[deplete$site==levels(deplete$site)[i]]<-resid(temp.regression)
  deplete$fitted[deplete$site==levels(deplete$site)[i]]<-fitted(temp.regression)
  
  deplete[deplete$site==levels(deplete$site)[i],'BP.p'][1]<-paste('Breusch-Pagan test p =',specify_decimal(BP.p,3))
}
aggregate(cbind(deplete$N,deplete$LCI_N,deplete$UCI_N,deplete$q,deplete$LCI_q,deplete$UCI_q,deplete$r2,deplete$p), by=list(Category=deplete$site), FUN=mean)

#### Make Leslie Depletion model Plots ####
leslie_plots<-ggplot(data=deplete,aes(x=cumulative.catch,y=cpue))+
  #geom_text(aes(x=25,y=20,label=eq),size=3.5)+
  geom_smooth(aes(x=cumulative.catch, y=cpue), method="lm")+
  theme_bw()+theme(legend.position="none")+xlab(expression("Cumulative Catch per 1,000" ~ m^{2}))+
  ylab(expression("CPUE"))+
  geom_point()+facet_wrap(~site,scales='free')+
  theme(panel.grid.major = element_blank(), panel.grid.minor = element_blank())+
  coord_cartesian(ylim = c(0, 25),xlim=c(0,30)) 

pdf('Figures and Tables/Figure 2.pdf')
leslie_plots
dev.off()

#### Check linear regression assumptions ####
#Normality
qq.plots<-ggplot(deplete, aes(x=theoretical,y=sample))+facet_wrap(~site,scales='free')+
  geom_point()+
  geom_line(aes(theoretical, meds), colour="blue") + 
  geom_line(aes(theoretical, lo.bds), colour="green", linetype=2) +
  geom_line(aes(theoretical, hi.bds), colour="green", linetype=2) +
  geom_line(aes(theoretical, lo.lo.bds), colour="red", linetype=2) +
  geom_line(aes(theoretical, hi.hi.bds), colour="red", linetype=2) +
  geom_text(aes(x=-0.5,y=20,label=SW.p),size=3)+
  #geom_abline(aes(intercept=0,slope=1),linetype="dashed")+
  theme_bw()+theme(legend.position="none")+xlab(expression('Theoretical Quantiles'))+ylab(expression('Sample Quantiles'))+
  theme(panel.grid.major = element_blank(), panel.grid.minor = element_blank())+
  coord_cartesian(ylim = c(-10, 25),xlim=c(-1.5,1.5))

pdf('Supplement/Supplemental Figure S1.pdf')
qq.plots
dev.off()

#Homoscedasticity
homoscedasticity.plots<-ggplot(deplete, aes(x=fitted,y=resid))+geom_point()+facet_wrap(~site,scales='free')+
  geom_text(aes(x=12.5,y=-4.5,label=BP.p),size=3)+
  geom_hline(aes(yintercept=0),linetype="dashed")+
  theme_bw()+theme(legend.position="none")+xlab(expression('Fitted'))+ylab(expression('Residual'))+
  theme(panel.grid.major = element_blank(), panel.grid.minor = element_blank())+
  coord_cartesian(ylim = c(-5, 5),xlim=c(0,25))

pdf('Supplement/Supplemental Figure S2.pdf')
homoscedasticity.plots
dev.off()

#### Regression q v density ####
temp<-aggregate(cbind(deplete$N,deplete$q), by=list(Category=deplete$site), FUN=mean)
colnames(temp)<-c('Site','N','q')
summary(lm(q~N,temp))

#Diagnostics
shapiro.test(temp$q)

q.v.density.qq.plots<-ggplot(qqnorm.gg(temp$q), aes(x=theoretical,y=sample))+
  geom_point()+
  geom_line(aes(theoretical, meds), colour="blue") + 
  geom_line(aes(theoretical, lo.bds), colour="green", linetype=2) +
  geom_line(aes(theoretical, hi.bds), colour="green", linetype=2) +
  geom_line(aes(theoretical, lo.lo.bds), colour="red", linetype=2) +
  geom_line(aes(theoretical, hi.hi.bds), colour="red", linetype=2) +
  #geom_text(aes(x=-1.2,y=1.4,label=SW.p))+
  #geom_abline(aes(intercept=0,slope=1),linetype="dashed")+
  theme_bw()+theme(legend.position="none")+xlab(expression('Theoretical Quantiles'))+ylab(expression('Sample Quantiles'))+
  theme(panel.grid.major = element_blank(), panel.grid.minor = element_blank())


bp.plot.data<-data.frame(fitted=fitted(lm(q~N,temp)),resid=resid(lm(q~N,temp)))

bptest(lm(q~N,temp))

q.v.density.homoscedasticity.plots<-ggplot(bp.plot.data, aes(x=fitted,y=resid))+geom_point()+
  geom_hline(aes(yintercept=0),linetype="dashed")+
  theme_bw()+theme(legend.position="none")+xlab(expression('Fitted'))+ylab(expression('Residual'))+
  theme(panel.grid.major = element_blank(), panel.grid.minor = element_blank())


#Plot

initial.v.catchability<-ggplot(data=temp,aes(x=N,y=q))+
  geom_point()+
  geom_smooth(aes(x=N, y=q), method="lm")+
  theme_bw()+theme(legend.position="none")+xlab(expression("N"[0]~"per 1,000" ~ m^{2}))+ylab(expression('Catchability coefficient'))+
  theme(panel.grid.major = element_blank(), panel.grid.minor = element_blank())
)

pdf('Supplement/Supplemental Figure S3.pdf')
ggdraw() +
  draw_plot(initial.v.catchability, 0, .5, 1, .5) +
  draw_plot(q.v.density.qq.plots, 0, 0, .5, .5) +
  draw_plot(q.v.density.homoscedasticity.plots, .5, 0, .5, .5) +
  draw_plot_label(c("A", "B", "C"), c(0, 0, 0.5), c(1, 0.5, 0.5), size = 15)
dev.off()

#### Model Percent of total catch as function of cumulative dive time ####
null.model<-gls(perc~1,data=deplete)

#Exponential
asy.nls<-nls(perc~100*(1-exp(-a*cumulative.time)),data=deplete,start=list(a=0.5))

asy.nlme<-nlme(perc~100*(1-exp(-a*cumulative.time)),data=deplete,
                 fixed=a~1,random=a~1|site,
                 start=c(a=0.5))

#Exponential with catchability 
asy.nls.q<-nls(perc~100*(1-exp(-a*cumulative.time*q)),data=deplete,start=list(a=0.5))

asy.nlme.q<-nlme(perc~100*(1-exp(-a*cumulative.time*q)),data=deplete,
                 fixed=a~1,random=a~1|site,
                 start=c(a=0.5))

#### Check AICc to identify best model ####
all.aiccs<-AICc(asy.nls.q,asy.nlme.q,asy.nls,asy.nlme,null.model)
all.aiccs<-all.aiccs[order(all.aiccs[,2]),]
all.aiccs$delta<-round(all.aiccs[,2]-all.aiccs[1,2],2)
all.aiccs$weight<-round(exp(all.aiccs$delta*-0.5)/sum(exp(all.aiccs$delta*-0.5)),2)

summary(asy.nlme.q)

#### Best Fit Model Diagnostics ####
asy.nlme.qq<-qqnorm.gg(resid(asy.nlme.q))

shapiro.test(resid(asy.nlme.q))

asy.nlme.q.qq.plots<-ggplot(asy.nlme.qq, aes(x=theoretical,y=sample))+
  geom_point()+
  geom_line(aes(theoretical, meds), colour="blue") + 
  geom_line(aes(theoretical, lo.bds), colour="green", linetype=2) +
  geom_line(aes(theoretical, hi.bds), colour="green", linetype=2) +
  geom_line(aes(theoretical, lo.lo.bds), colour="red", linetype=2) +
  geom_line(aes(theoretical, hi.hi.bds), colour="red", linetype=2) +
  theme_bw()+theme(legend.position="none")+xlab(expression('Theoretical Quantiles'))+ylab(expression('Sample Quantiles'))+
  theme(panel.grid.major = element_blank(), panel.grid.minor = element_blank())


bp.plot.data<-data.frame(fitted=fitted(asy.nlme.q),resid=resid(asy.nlme.q))

spline.1<-gam(resid~s(fitted,bs='tp'),data=bp.plot.data)

spline.data<-visreg(spline.1,plot = FALSE)
smooths<-data.frame(x=spline.data$fit$fitted,smooth=spline.data$fit$visregFit,lwr=spline.data$fit$visregLwr,upr=spline.data$fit$visregUpr)

asy.nlme.q.homoscedasticity.plots<-ggplot()+theme_bw()+
  geom_point(data=bp.plot.data,aes(x=fitted,y=resid))+
  geom_line(data=smooths,aes(x=x,y=smooth))+
  geom_ribbon(data=smooths,aes(x=x,ymin=lwr,ymax=upr),alpha=0.2)+
  geom_hline(aes(yintercept=0),linetype="dashed")+
  theme_bw()+theme(legend.position="none")+xlab(expression('Fitted'))+ylab(expression('Residual'))+
  theme(panel.grid.major = element_blank(), panel.grid.minor = element_blank())

summary(spline.1)

pdf('Supplement/Supplemental Figure S4.pdf')
ggdraw() +
  draw_plot(asy.nlme.q.qq.plots, 0, .5, 1, .5) +
  draw_plot(asy.nlme.q.homoscedasticity.plots, 0, 0, 1, .5)+
  draw_plot_label(c("A", "B"), c(0, 0), c(1, 0.5), size = 15)
dev.off()

#### Calculate estimate stats ####
deplete$q.time<-deplete$cumulative.time*deplete$q

q.mean<-mean(aggregate(deplete$q, by=list(Category=deplete$site), FUN=mean)[,2])

q.min<-min(aggregate(deplete$q, by=list(Category=deplete$site), FUN=mean)[,2])
q.max<-max(aggregate(deplete$q, by=list(Category=deplete$site), FUN=mean)[,2])


together.nls<-nls(perc~100*(1-exp(-a*q.time)),data=deplete,start=list(a=0.5))

together.nlme<-nlme(perc~100*(1-exp(-a*q.time)),data=deplete,
                    fixed=a~1,random=a~1|site,
                    start=c(a=0.5))

predictNLME(nls.object=together.nls,nlme.object=together.nlme,newdata=data.frame(q.time=c(1,4)*q.mean),interval='confidence',level=0.95)

predictNLME(nls.object=together.nls,nlme.object=together.nlme,newdata=data.frame(q.time=c(1,4)*q.min),interval='confidence',level=0.95)

predictNLME(nls.object=together.nls,nlme.object=together.nlme,newdata=data.frame(q.time=c(1,4)*q.max),interval='confidence',level=0.95)

predictNLME(nls.object=together.nls,nlme.object=together.nlme,newdata=data.frame(perc=c(50,90)),interval='confidence',level=0.95,reverse=T)/q.mean

predictNLME(nls.object=together.nls,nlme.object=together.nlme,newdata=data.frame(perc=c(50,90)),interval='confidence',level=0.95,reverse=T)/q.min

predictNLME(nls.object=together.nls,nlme.object=together.nlme,newdata=data.frame(perc=c(50,90)),interval='confidence',level=0.95,reverse=T)/q.max

#### Contour Plot ####
#sim.q<-seq(min(deplete$LCI_q),max(deplete$UCI_q),length.out = 100)
sim.q<-seq(0,2,length.out = 100)
sim.t<-seq(0,6,length.out = 100)

fit.mat<-predict(asy.nlme.q,newdata = data.frame(expand.grid(cumulative.time=sim.t,q=sim.q)),level=0)

graph.data<-expand.grid(cumulative.time=sim.t,q=sim.q)
graph.data$f<-fit.mat

contour_plot<-ggplot()  +
  theme_bw() +
  xlab(expression("Cumulative Dive Time" ~ (h/"1,000"~m^{2}))) +
  ylab(expression('Catchability Coefficient (q)')) +
  geom_tile(data = graph.data,aes(x = cumulative.time, y = q, z = f,fill = f),alpha=1) +
  stat_contour(data = graph.data, aes(x = cumulative.time, y = q, z = f),bins = 20, colour = 'black')+
  stat_contour(data = graph.data, aes(x = cumulative.time, y = q, z = f),breaks = c(50,90), colour = 'red')+
  stat_contour(data = graph.data, aes(x = cumulative.time, y = q, z = f),breaks = c(75), colour = 'blue')+
  scale_fill_gradientn(colours=grey(0:15/15),name="Cumulative Percentage\nLionfish Caught",breaks=c(0,25,50,75,100),limits=c(0,100),labels=c(0,25,50,75,100))+
  theme(legend.position="top",legend.box = "horizontal")+
  geom_point(data = deplete, aes(x =cumulative.time, y = q, colour = site), size = 1.5)+
  geom_errorbar(data=deplete, aes(x=cumulative.time,ymin=q-q.sd,ymax=q+q.sd,group=site,colour=site))+
  scale_colour_manual(values=brewer.pal(nlevels(deplete$site),'Set1'),name='Site')+
  theme(panel.grid=element_blank())+  # delete grid lines
  scale_x_continuous(limits=c(0,6), expand=c(0,0))+ # set x limits
  scale_y_continuous(limits=c(0,2), expand=c(0,0))+
  theme(axis.title.x=element_text(size=12),axis.title.y=element_text(size=12),axis.text.x=element_text(size=12,colour='black'),axis.text.y=element_text(size=12,colour='black'),axis.ticks=element_line(colour='black'))


#### Plot Best Model ####
x.seq<-seq(0,3.5,length.out=1000)
confidence.intervals<-predictNLME(nls.object=together.nls,nlme.object=together.nlme,newdata = data.frame(q.time=x.seq),interval='confidence')
prediction.intervals<-predictNLME(nls.object=together.nls,nlme.object=together.nlme,newdata = data.frame(q.time=x.seq),interval='prediction')

x.50<-find.x.at.y(50,asy.nlme.q)
x.90<-find.x.at.y(90,asy.nlme.q)

q.time.plot<-ggplot()+theme_bw() +
  geom_line(aes(x=x.seq,y=confidence.intervals[,1]),col='black')+
  geom_ribbon(aes(x=x.seq,ymin=confidence.intervals[,5],ymax=confidence.intervals[,6]),alpha=0.5,fill="black")+
  geom_ribbon(aes(x=x.seq,ymin=prediction.intervals[,5],ymax=prediction.intervals[,6]),alpha=0.2,fill="black")+
  geom_point(data=deplete,aes(x=q.time,y=perc,colour=site),size=1.5)+
  #scale_shape_manual(values=c(16:20,7:8),name='Site')+
  scale_colour_manual(values=brewer.pal(nlevels(deplete$site),'Set1'),name='Site')+
  theme(panel.background = element_rect(fill='white', colour='black'))+ theme(panel.grid.major = element_blank(), panel.grid.minor = element_blank())+
  xlab(expression("Catchability Coefficient (q) * Cumulative Dive Time" ~ (h/"1,000"~m^{2})))+
  ylab(expression("Cumulative % Lionfish Caught"))+
  theme(axis.title.x=element_text(size=12),axis.title.y=element_text(size=12),axis.text.x=element_text(size=12,colour='black'),axis.text.y=element_text(size=12,colour='black'),axis.ticks=element_line(colour='black'))+
  scale_x_continuous(breaks= seq(0,3.6,by=0.2), 
                     labels = c(0, rep("",4), 1, rep("",4), 2,rep("",4), 3,rep("",3)), 
                     limits = c(0,3.6), expand = c(0,0)) +
  coord_cartesian(xlim=c(0,3.2),ylim=c(0, 102))+
  theme(legend.position='none')+
  geom_segment(aes(x = c(0,0), y = c(50,90), xend = c(x.50,x.90), yend = c(50,90)),lty=2,col='red')+
  geom_segment(aes(x = c(x.50,x.90), y = c(-10,-10), xend = c(x.50,x.90), yend = c(50,90)),lty=2,col='red')

pdf('Figures and Tables/Figure 3.pdf')
ggdraw() +
  draw_plot(q.time.plot, 0, .5, 1, .5) +
  draw_plot(contour_plot, 0, 0, 1, .5)+
  draw_plot_label(c("A", "B"), c(0, 0), c(1, 0.5), size = 15)
dev.off()
